# Supplementary material for: Murine Functional Lung Imaging Using X-Ray Velocimetry for Longitudinal Noninvasive Quantitative Spatial Assessment of Pulmonary Airflow
Source: Tomography. 2025 Oct 2;11(10):112. doi: 10.3390/tomography11100112 (PMC12567626; doi:10.3390/tomography11100112)
Supplement: Supplementary file 1 [file tomography-11-00112-s001.zip]

Archive with 1 entries (1 files):
- tomography-3866203-supplementary.pdf
